# Supplementary material for: Genome-wide interaction analysis of folate for colorectal cancer risk
Source: Am J Clin Nutr. 2023 Aug 26;118(5):881–91. doi: 10.1016/j.ajcnut.2023.08.010 (PMC10636229; doi:10.1016/j.ajcnut.2023.08.010)
Supplement: Multimedia component2 [file mmc2.xlsx]

## Sheet: S.Tables_Description
Genome-wide interaction analysis of folate for colorectal cancer risk Emmanouil Bouras et al. Online Supplementary Material.
List of S.Tables
Table S1. Sample size of the primary studies included in the analysis.
Table S2. Study-specific characteristics by colorectal cancer (CRC) status.
Table S3. Stratified analyses of folate on CRC risk, per alcohol drinking categories and years to CRC diagnosis.
Table S4. Stratified analyses of the significant interaction loci for CRC risk, by study design, sex, histology and alcohol use.
Table S5. Significant GxFolate interaction loci (or variants in LD) that are associated with gene-expression in the GTEx v8 database.
Table S6. Significant GxFolate interaction loci (or variants in LD) that are associated with gene-expression in the eQTLGen database.
Table S7. Chromatin accessibility around the significant GxFolate interaction loci (or variants in LD), on genetically diverse human specimens.
Table S8. Gene expression by folate supplement interactions for CRC risk. Estimates for genes near variant rs150924902 in the BarcUVa-Seq dataset are only shown.
Table S9. GxFolate interactions by molecular subtypes of CRC.
Table S10. GxFolate interaction analyses for CRC risk, for the 203 known CRC loci.
Table S11. Summary of previously published GxFolate interactions for CRC.

## Sheet: S.1
Genome-wide interaction analysis of folate for colorectal cancer risk Emmanouil Bouras et al. Online Supplementary Material.
Table S1. Sample size of the primary studies included in the analysis.
		Dietary Folate				Total Folate				Folic acid supplement
Study	Abbreviation	Cases	Controls	Total		Cases	Controls	Total		Cases	Controls	Total
The alpha-tocopherol, beta-carotene lung cancer prevention study	ATBC	140	31	171		152	32	184		150	32	182
Colon Cancer Family Registry*	CCFR_1	371	475	846		1031	956	1987		1012	944	1956
Colon Cancer Family Registry*	CCFR_3	775	589	1364		876	622	1498		872	620	1492
Colon Cancer Family Registry*	CCFR_4	141	207	348		1311	637	1948		1139	621	1760
Campaign against Cancer and Heart Disease II	CLUEII	206	222	428		265	252	517		202	199	401
Colorectal Cancer Studies 2 & 3	Colo23	87	121	208		87	124	211		51	86	137
Cancer Prevention Study	CPSII_1	531	527	1058		542	536	1078		531	527	1058
Cancer Prevention Study	CPSII_2	339	341	680		340	347	687		339	341	680
Spanish Case Control Study	CRCGEN	798	981	1779		885	1022	1907		n/a	n/a	n/a
Diet, Activity and Lifestyle Study	DALS_1	700	702	1402		700	702	1402		700	702	1402
Diet, Activity and Lifestyle Study	DALS_2	399	461	860		399	461	860		399	461	860
European Prospective Investigation into Cancer	EPIC	1916	2218	4134		1921	2218	4139		n/a	n/a	n/a
Hawaii Adenoma Study	HawaiiCCS_AD	80	528	608		80	530	610		80	530	610
Health Professionals Follow-up Study	HPFS_1	205	216	421		223	226	449		205	216	421
Health Professionals Follow-up Study	HPFS_2	149	151	300		173	170	343		149	151	300
Health Professionals Follow-up Study	HPFS_3_AD	289	260	549		309	288	597		289	260	549
Health Professionals Follow-up Study	HPFS_4	164	186	350		183	198	381		164	186	350
Health Professionals Follow-up Study	HPFS_5_AD	148	101	249		155	105	260		148	101	249
Kentucky	Kentucky	855	1026	1881		961	1132	2093		855	1026	1881
Leeds Colorectal Cancer Study	LCCS	1179	674	1853		1409	683	2092		n/a	n/a	n/a
Melbourne Epidemiology of Colorectal Cancer Study	MCCS_1	534	460	994		534	461	995		n/a	n/a	n/a
Melbourne Epidemiology of Colorectal Cancer Study	MCCS_2	218	212	430		218	212	430		n/a	n/a	n/a
Multiethnic Cohort Study	MEC_1	307	328	635		321	340	661		307	328	635
Multiethnic Cohort Study	MEC_2	63	89	152		66	89	155		63	89	152
Molecular Epidemiology of Colorectal Cancer	MECC_1	437	430	867		474	478	952		474	478	952
Molecular Epidemiology of Colorectal Cancer	MECC_2	1044	943	1987		1112	1055	2167		1108	1052	2160
Molecular Epidemiology of Colorectal Cancer	MECC_3	3430	2683	6113		3600	2796	6396		3572	2783	6355
North Carolina CCS I	NCCCSI	238	463	701		242	464	706		238	462	700
North Carolina CCS II	NCCCSII	590	686	1276		595	686	1281		590	686	1276
Newfoundland Familial Colorectal Cancer Study 2	NFCCR_2	184	460	644		193	471	664		184	460	644
Nurses’ Health Study	NHS_1	356	694	1050		383	750	1133		356	694	1050
Nurses’ Health Study	NHS_2	137	155	292		158	180	338		137	155	292
Nurses’ Health Study	NHS_3_AD	488	402	890		502	414	916		488	402	890
Nurses’ Health Study	NHS_4	266	264	530		299	300	599		266	264	530
Nurses’ Health Study	NHS_5_AD	239	207	446		248	217	465		239	207	446
Nurses’ Health Study	NHSII	13	15	28		106	101	207		97	89	186
Physicians’ Health Study	PHS	n/a	n/a	n/a		374	387	761		374	385	759
Prostate, Lung, Colorectal, & Ovarian Cancer Screening Trial	PLCO_1_Rematch	476	297	773		533	326	859		476	297	773
Prostate, Lung, Colorectal, & Ovarian Cancer Screening Trial	PLCO_2	430	335	765		470	367	837		430	335	765
Prostate, Lung, Colorectal, & Ovarian Cancer Screening Trial	PLCO_3	682	3083	3765		739	3396	4135		682	3083	3765
Prostate, Lung, Colorectal, & Ovarian Cancer Screening Trial	PLCO_4_AD	1007	852	1859		1102	930	2032		1007	852	1859
Aspirin/Folate Polyp Prevention Study	PPS3	67	434	501		68	452	520		60	415	475
Vitamin D/Calcium Polyp Prevention Study	PPS4	133	862	995		143	910	1053		n/a	n/a	n/a
Screening Markers for Colorectal Disease study and Colonoscopy and Health study	REACH_AD	n/a	n/a	n/a		78	311	389		76	310	386
Selenium and VItamin E Prevention Trial	SELECT	262	268	530		262	268	530		262	268	530
Swedish Mammography Cohort & Cohort of Swedish Men	SMC_COSM	537	856	1393		578	856	1434		83	168	251
UK Biobank	UKB_1	n/a	n/a	n/a		n/a	n/a	n/a		2895	11527	14422
VITamin And Lifestyle Study	VITAL	240	258	498		270	282	552		268	280	548
Women’s Health Initiative	WHI_1_Rematch	451	519	970		451	519	970		451	519	970
Women’s Health Initiative	WHI_2	974	988	1962		978	991	1969		978	991	1969
Women’s Health Initiative	WHI_3	555	559	1114		556	559	1115		556	559	1115
studies with missing information on the exposure variables were omitted from pertinent analyses. n/a: not-available

## Sheet: S.2
Genome-wide interaction analysis of folate for colorectal cancer risk Emmanouil Bouras et al. Online Supplementary Material.
Table S2. Study-specific characteristics by colorectal cancer (CRC) status.
	Dietary Folate			Total Folate			Folic acid supplement
	Controls(N=27819)	Cases(N=23830)	P-value	Controls(N=30809)	Cases(N=27655)	P-value	Controls(N=35141)	Cases(N=24002)	P-value
Age (yrs)
Mean (SD)	64.0 (± 9.54)	64.6 (± 10.2)	<0.001	63.5 (± 9.93)	63.8 (± 10.7)	0.001	63.4 (± 9.03)	63.9 (± 10.4)	<0.001
Sex
Men (%)	12805 (46%)	11532 (48%)		14370 (47%)	13718 (50%)		17720 (50%)	12219 (51%)
Height (cm)
Mean (SD)	168 (± 9.76)	169 (± 9.71)	0.0486	169 (± 9.81)	169 (± 9.80)	<0.001	169 (± 9.61)	169 (± 9.73)	0.013
BMI (kg/m2)
Mean (SD)	26.9 (± 4.70)	27.4 (± 4.94)	<0.001	26.8 (± 4.71)	27.4 (± 5.00)	<0.001	27.1 (± 4.73)	27.6 (± 5.08)	<0.001
Family History of CRC
No	21336 (77 %)	17169 (72 %)	<0.001	23526 (76 %)	19691 (71 %)	<0.001	23363 (66 %)	17251 (72 %)	<0.001
Yes	2927 (11 %)	3320 (14 %)		3143 (10 %)	3932 (14 %)		4101 (12 %)	3660 (15 %)
Education (highest completed)
Less than High School	6131 (22 %)	6311 (26 %)	<0.001	6414 (21 %)	6898 (25 %)	<0.001	5075 (14 %)	4180 (17 %)	<0.001
High School/GED	4531 (16 %)	4036 (17 %)		4950 (16 %)	4665 (17 %)		4612 (13 %)	4027 (17 %)
Some College	6943 (25 %)	5746 (24 %)		7570 (25 %)	6556 (24 %)		9382 (27 %)	6411 (27 %)
College/Graduate School	9983 (36 %)	7403 (31 %)		11486 (37 %)	8825 (32 %)		13141 (37 %)	8586 (36 %)
Smoking, never/ever
No	13352 (48 %)	10659 (45 %)	<0.001	14767 (48 %)	12095 (44 %)	<0.001	17073 (49 %)	10828 (45 %)	<0.001
Yes	13992 (50 %)	12749 (53 %)		15314 (50 %)	14528 (53 %)		17684 (50 %)	12706 (53 %)
T2D (ever diagnosed)
No	24005 (86 %)	19856 (83 %)	<0.001	26639 (86 %)	22895 (83 %)	<0.001	30890 (88 %)	19942 (83 %)	<0.001
Yes	2521 (9 %)	2699 (11 %)		2746 (9 %)	3070 (11 %)		2958 (8 %)	2701 (11 %)
Any Post-Menopausal HRT Use
No	5883 (21 %)	5330 (22 %)	<0.001	6302 (20 %)	5881 (21 %)	<0.001	8728 (25 %)	5557 (23 %)	0.254
Yes	5275 (19 %)	3388 (14 %)		5634 (18 %)	3668 (13 %)		5278 (15 %)	3253 (14 %)
Reg aspirin or NSAID use
No	13007 (47 %)	13117 (55 %)	<0.001	14583 (47 %)	15462 (56 %)	<0.001	20372 (58 %)	15039 (63 %)	<0.001
Yes	11362 (41 %)	7808 (33 %)		12495 (41 %)	8847 (32 %)		14272 (41 %)	8677 (36 %)
Energy, kcal/day
Mean (SD)	1880 (± 714)	1940 (± 758)	<0.001	1850 (± 743)	1940 (± 761)	<0.001	1210 (± 1050)	1650 (± 953)	<0.001
Total folate intake (mcg/day)
Mean (SD)	683 (± 526)	618 (± 492)	<0.001	681 (± 521)	633 (± 487)	<0.001	552 (± 561)	626 (± 532)	<0.001
Total fiber intake (g/day)
Mean (SD)	19.9 (± 9.56)	19.5 (± 9.70)	<0.001	19.9 (± 9.56)	19.5 (± 9.69)	<0.001	18.9 (± 9.33)	18.1 (± 9.40)	<0.001
Total fruit intake (servings/day)
Mean (SD)	2.38 (± 1.82)	2.25 (± 1.73)	<0.001	2.32 (± 1.80)	2.16 (± 1.71)	<0.001	2.37 (± 1.76)	2.18 (± 1.68)	<0.001
Total vegetable intake (servings/day)
Mean (SD)	3.68 (± 2.53)	3.68 (± 2.54)	0.889	3.56 (± 2.51)	3.49 (± 2.52)	0.001	2.64 (± 2.54)	3.20 (± 2.62)	<0.001
Frequencies may not add up to 100 due to missing information.

## Sheet: S.3
Genome-wide interaction analysis of folate for colorectal cancer risk Emmanouil Bouras et al. Online Supplementary Material.
Table S3. Stratified analyses of folate on CRC risk, per alcohol drinking categories and years to CRC diagnosis.
		Dietary Folate	Total Folate	Folic acid supplement
	Sample size	OR (95%CI)
Alcohol consumption category
>28g/d	Ca = 2679 Co = 2344	0.905** (0.847, 0.967)	0.877*** (0.827, 0.929)	0.758*** (0.644, 0.893)
1-28g/d	Ca = 10899 Co = 13634	0.948*** (0.92, 0.977)	0.93*** (0.907, 0.954)	0.827*** (0.772, 0.886)
nondrinker	Ca = 12496 Co = 13359	0.945*** (0.919, 0.973)	0.927*** (0.905, 0.949)	0.849*** (0.797, 0.904)
Phet		0.441944	0.171549	0.436706
Year to CRC diagnosis
<0	Ca=2861 Co=394	0.968 (0.708, 1.323)	0.832 (0.64, 1.081)	0.543 (0.281, 1.047)
[0,1)	Ca=9097 Co=19293	0.909*** (0.882, 0.937)	0.897*** (0.874, 0.921)	0.759*** (0.703, 0.819)
[1,2)	Ca=5094 Co=2525	0.907*** (0.856, 0.96)	0.898*** (0.853, 0.946)	0.824** (0.721, 0.942)
[2,5)	Ca=3982 Co=2466	0.95 (0.894, 1.01)	0.955 (0.905, 1.007)	0.861* (0.756, 0.981)
>5	Ca=6900 Co=6169	0.932** (0.892, 0.975)	0.932*** (0.898, 0.968)	0.862** (0.782, 0.951)
Phet		0.672033	0.160726	0.151421
* 0.01<P-value<0.05; ** 0.001<P-value<0.01; *** P-value<0.001; Ca: cases; Co: controls; CRC: colorectal cancer; Phet: P-value for heterogeneity

## Sheet: S.4
Genome-wide interaction analysis of folate for colorectal cancer risk Emmanouil Bouras et al. Online Supplementary Material.
Table S4. Stratified analyses of the significant interaction loci for CRC risk, by study design, sex, histology and alcohol use.
	Variable in the model	All	Cohort	Case-Control	Female	Male	Proximal	Distal	Rectal	Ever drinkers	Never drinkers
rs150924902, chr3:12041456, 3p25.2	Genetic variant (alleles fliped)	1.241** (1.088, 1.393)	1.237* (1.038, 1.436)	1.251 (1.012, 1.490)	1.324* (1.095, 1.553)	1.183 (0.977, 1.389)	1.307* (1.051, 1.562)	1.122 (0.893, 1.352)	1.141 (0.887, 1.394)	0.702** (0.472, 0.932)	0.800* (0.599, 1.001)
	Folic acid supplement (yes vs no)	3.128*** (2.669, 3.587)	2.688*** (2.127, 3.250)	5.090*** (4.245, 5.936)	3.867*** (3.220, 4.515)	2.715** (2.049, 3.381)	4.470*** (3.717, 5.224)	3.859*** (3.187, 4.530)	0.896 (-0.045, 1.837)	0.738*** (0.683, 0.793)	0.866*** (0.815, 0.917)
	Genetic variant (alleles fliped) × Folic acid supplement (yes vs no)	0.513*** (0.281, 0.745)	0.564*** (0.280, 0.848)	0.392*** (-0.035, 0.818)	0.462*** (0.135, 0.789)	0.552*** (0.216, 0.889)	0.429*** (0.049, 0.809)	0.465*** (0.126, 0.804)	0.960 (0.485, 1.434)	1.845*** (1.493, 2.197)	1.822*** (1.521, 2.124)
rs1291413, chr6:23445253, 6p22.3	Genetic variant	1.039* (1.007, 1.071)	1.078** (1.033, 1.123)	0.999 (0.954, 1.044)	1.033 (0.986, 1.079)	1.045* (1.001, 1.088)	1.019 (0.970, 1.069)	1.016 (0.969, 1.063)	1.060* (1.007, 1.113)	1.051* (1.004, 1.097)	1.043 (1.000, 1.086)
	Folic acid supplement (yes vs no)	0.904*** (0.844, 0.964)	0.969 (0.893, 1.046)	0.828*** (0.730, 0.927)	0.890** (0.808, 0.973)	0.930 (0.842, 1.018)	0.895* (0.797, 0.993)	0.886** (0.796, 0.976)	0.947 (0.836, 1.059)	0.796*** (0.710, 0.883)	0.969 (0.892, 1.046)
	Genetic variant × Folic acid supplement (yes vs no)	0.916*** (0.864, 0.967)	0.882*** (0.816, 0.948)	0.956 (0.871, 1.041)	0.938 (0.868, 1.008)	0.890** (0.814, 0.966)	0.930 (0.845, 1.015)	0.956 (0.879, 1.034)	0.854** (0.757, 0.950)	0.934 (0.857, 1.010)	0.894** (0.825, 0.962)
Sample size (Cases, Controls)		Ca=24002, Co=35141	Ca=12652, Co=23920	Ca=11350, Co=11221	Ca=12219, Co=17720	Ca=11783, Co=17421	Ca=6397, Co=35141	Ca=7862, Co=35141	Ca=5190, Co=35141	Ca=10892, Co=12995	Ca=11633, Co=20724
Estimates represent OR and 95%CI. Estimates for age, BMI, energy intake, smoking, PC and study were omitted from the table. * 0.01<P-value<0.05; ** 0.001<P-value<0.01; *** P-value<0.001; Ca: cases; Co: controls;

## Sheet: S.5
Genome-wide interaction analysis of folate for colorectal cancer risk Emmanouil Bouras et al. Online Supplementary Material.
Table S5. Significant GxFolate interaction loci (or variants in LD) that are associated with gene-expression in the GTEx v8 database.
	variant	Gene symbol	Tissue
rs150924902, chr3:12041456, 3p25.2	3-12041456-T-A	SYN2 (2 tissues)	SYN2 (Esophagus_Muscularis, Muscle_Skeletal)
	3-12096471-T-G	SYN2 (2 tissues)	SYN2 (Esophagus_Muscularis, Muscle_Skeletal)
	3-12251481-G-C	SYN2 (2 tissues)	SYN2 (Esophagus_Muscularis, Muscle_Skeletal)
rs1291413, chr6:23445253, 6p22.3	n/a
GTEx: Genotype-Tissue Expression; LD: Linkage Disequilibrium; n/a: not available; SYN2: Synapsin II

## Sheet: S.6
Genome-wide interaction analysis of folate for colorectal cancer risk Emmanouil Bouras et al. Online Supplementary Material.
Table S6. Significant GxFolate interaction loci (or variants in LD) that are associated with gene-expression in the eQTLGen database.
	P-value	SNP	Chr	Pos	Assessed_Allele	Other_Allele	Z_score	Gene	GeneSymbol	GeneChr	GenePos	N Cohorts	N Samples	FDR	BonferroniP
rs150924902, chr3:12041456, 3p25.2	2.5612e-06	rs192146482	3	12013545	T	C	-4.7031	ENSG00000157152	SYN2	3	12139388	3	1649	0.00686893	1
	4.9381e-06	rs142399298	3	12096471	G	T	-4.5672	ENSG00000157152	SYN2	3	12139388	12	11819	0.0133161	1
rs1291413, chr6:23445253, 6p22.3	n/a
Chr: chromosome; FDR: False discovery rate; LD: linkage disequilibrium; n/a: not available; Pos: base pair position; SNP: single nucleotide polymorphism

## Sheet: S.7
Genome-wide interaction analysis of folate for colorectal cancer risk Emmanouil Bouras et al. Online Supplementary Material.
Table S7. Chromatin accessibility around the significant GxFolate interaction loci (or variants in LD), on genetically diverse human specimens.
		Colon tissue specimens					Other tissues
	variant	normal_crypt_H3K27ac	normal_crypt_DHS	normal_mucosa_ATACseq	CRC_H3K27ac	CRC_DHS	Adrenal_or_pancreas	CNS	Cardiovascular	Connective_or_bone	Gastrointestinal	Immune_or_hematopoietic	Kidney	Liver	Skeletal_muscle	Other
rs150924902, chr3:12041456, 3p25.2	3_11874498	no	no	no	no	no	no	yes	no	no	yes	no	no	yes	no	yes
	3_12013545	no	no	no	no	no	no	no	no	no	no	no	no	no	no	no
	3_12041456	no	no	no	no	no	no	no	no	no	no	no	no	no	no	no
	3_12065456	no	no	no	no	no	no	no	no	no	no	no	no	no	no	no
	3_12096471	no	no	no	no	no	no	no	no	no	no	no	no	no	no	no
	3_12251481	no	no	no	no	no	no	yes	no	no	no	no	no	no	no	no
	3_12271873	yes (4)	yes (2)	yes (1)	yes (20)	no	no	no	no	no	yes	yes	no	no	no	yes
rs1291413, chr6:23445253, 6p22.3	6_23429429	no	no	no	no	no	no	no	no	no	no	no	no	no	no	no
	6_23441495	no	no	no	no	no	no	no	no	no	no	no	no	no	no	no
	6_23441504	no	no	no	no	no	no	no	no	no	no	no	no	no	no	no
	6_23442229	no	no	no	no	no	no	no	no	no	no	no	no	no	no	no
	6_23442265	no	no	no	no	no	no	no	no	no	no	no	no	no	no	no
	6_23442310	no	no	no	no	no	no	no	no	no	no	no	no	no	no	no
	6_23442422	no	no	no	no	no	no	no	no	no	no	no	no	no	no	no
	6_23443234	no	no	no	no	no	no	no	no	no	no	no	no	no	no	no
	6_23443237	no	no	no	no	no	no	no	no	no	no	no	no	no	no	no
	6_23443347	no	no	no	no	no	no	no	no	no	no	no	no	no	no	no
	6_23443422	no	no	no	no	no	no	no	no	no	no	no	no	no	no	no
	6_23443878	no	no	no	no	no	no	no	yes	no	no	no	no	no	no	no
	6_23443962	no	no	no	no	no	no	no	yes	no	no	no	no	no	no	no
	6_23445253	no	no	no	no	no	no	no	yes	no	no	yes	no	no	yes	yes
	6_23445330	no	no	no	no	no	no	no	yes	no	no	yes	no	no	yes	yes
	6_23445883	no	no	no	no	no	no	yes	yes	no	yes	no	no	yes	yes	yes
	6_23446154	no	no	no	no	no	no	yes	yes	no	yes	no	no	no	yes	yes
	6_23446234	no	no	no	no	no	yes	yes	yes	no	yes	yes	no	no	yes	yes
	6_23446555	no	no	no	no	no	yes	yes	yes	no	no	no	no	no	yes	yes
	6_23446691	no	no	no	no	no	yes	yes	yes	no	no	no	no	no	yes	yes
	6_23447112	no	no	no	no	no	no	yes	yes	yes	yes	no	no	no	no	yes
	6_23447436	no	no	no	no	no	no	no	no	no	no	no	no	no	no	no
	6_23452691	no	no	no	no	no	no	no	no	no	no	no	no	no	no	no
	6_23454721	no	no	yes (1)	no	no	no	no	yes	yes	yes	no	no	no	no	no
	6_23466158	no	no	no	no	no	no	no	no	no	no	no	no	no	no	no
	6_23468240	no	no	no	no	no	no	no	no	no	no	no	no	no	no	no
	6_23473160	no	no	no	no	no	no	no	no	no	no	no	no	no	no	no
	6_23473637	no	no	no	no	no	no	no	no	no	no	no	no	no	no	no
	6_23475473	no	no	no	no	no	no	no	no	no	no	no	no	no	no	no
	6_23476388	no	no	no	no	no	no	no	no	no	no	no	no	no	no	no
	6_23482366	no	no	no	no	no	no	no	no	no	no	yes	no	no	no	no
	6_23483286	no	no	no	no	no	no	no	no	no	no	yes	no	no	no	no
	6_23483603	no	no	no	no	no	no	no	no	no	no	no	no	no	no	no
	6_23485883	no	no	no	no	no	no	no	no	no	no	no	no	no	no	no
	6_23486761	no	no	no	no	no	no	no	no	no	no	no	no	no	no	no
	6_23487857	no	no	no	no	no	no	no	no	no	no	no	no	no	no	no
	6_23490756	no	no	no	no	no	no	no	no	no	no	no	no	no	no	no
	6_23491469	no	no	no	no	no	no	no	no	no	no	no	no	no	no	no
CNS: central nervous system; CRC: colorectal cancer; DHS: DNase I hypersensitive sites; H3K27ac: acetylation of the lysine residue at N-terminal position 27 of the histone H3 protein

## Sheet: S.8
Genome-wide interaction analysis of folate for colorectal cancer risk Emmanouil Bouras et al. Online Supplementary Material.
Table S8. Gene expression by folate supplement interactions for CRC risk. Estimates for genes near variant rs150924902 in the BarcUVa-Seq dataset are only shown.
Interaction Models for TAMM41:						Interaction Models for SYN2:						Interaction Models for TIMP4:
(i) Using standardised values of gene expression						(i) Using standardised values of gene expression						(i) Using standardised values of gene expression
	Estimate	Std. Error	P-value				Estimate	Std. Error	P-value				Estimate	Std. Error	P-value
Folic acid supplement (yes vs no)	-0.178566	0.0206544	5.36038e-18			Folic acid supplement (yes vs no)	-0.17942	0.0206577	3.77504e-18			Folic acid supplement (yes vs no)	-0.179242	0.0206516	3.98098e-18
TAMM41 expression (std)	0.00699261	0.0113701	0.538554			SYN2 expression (std)	-0.0151691	0.0117888	0.198184			TIMP4 expression (std)	-0.0269234	0.0119198	0.0239015
Folic acid supplement (yes vs no) × TAMM41 expression (std)	-0.00184169	0.0183169	0.919911			Folic acid supplement (yes vs no) × SYN2 expression (std)	0.0199902	0.0189178	0.290654			Folic acid supplement (yes vs no) × TIMP4 expression (std)	0.0678436	0.0182631	0.000203363
(ii) Using gene expression categories						(ii) Using gene expression categories						(ii) Using gene expression categories
	Estimate	Std. Error	P-value				Estimate	Std. Error	P-value				Estimate	Std. Error	P-value
Folic acid supplement (yes vs no)	-0.172115	0.0303201	1.37398e-08			Folic acid supplement (yes vs no)	-0.209342	0.0320583	6.5756e-11			Folic acid supplement (yes vs no)	-0.203503	0.0217838	9.45574e-21
TAMM41 (qrt)	0.00710202	0.0101838	0.485564			SYN2 (trt)	-0.0221564	0.0139278	0.111655			TIMP4 (grp)	-0.0799918	0.0363717	0.0278574
Folic acid supplement (yes vs no) × TAMM41 (qrt)	-0.00479863	0.0163457	0.769085			Folic acid supplement (yes vs no) × SYN2 (trt)	0.0280718	0.0224994	0.212151			Folic acid supplement (yes vs no) × TIMP4 (grp)	0.20122	0.0560763	0.000332821
Stratified analyses per quartile of TAMM41 gene expression:						Stratified analyses per tertile of SYN2 gene expression:						Stratified analyses per group of TIMP4 gene expression:
	Estimate	Std. Error	P-value	n			Estimate	Std. Error	P-value	n			Estimate	Std. Error	P-value	n
TAMM41 < -0.4	-0.152725	0.0365995	3.00777e-05	19341		SYN2 < -0.5	-0.21524	0.0387983	2.89487e-08	17480		TIMP4 < 0	-0.202346	0.022052	4.48045e-20	52118
-0.4 < TAMM41 < 0	-0.215235	0.0472048	5.12529e-06	11225		-0.5 < SYN2 < 0.1	-0.170391	0.0355265	1.61729e-06	19656		TIMP4 > 0	-0.0127808	0.0591963	0.829062	7025
0 < TAMM41 < 1	-0.188395	0.0380343	7.29663e-07	17531		SYN2 > 0.1	-0.159408	0.033743	2.3105e-06	22007
TAMM41 > 1	-0.172964	0.0474163	0.000264527	11046
BarcUVa-Seq: Barcelona and University of Virginia genotyping and RNA sequencing dataset; grp: group; n: sample size; qrt: quartile; std: standardized; Std. Error: standard error; SYN2: Synapsin II; TAMM41: TAM41 Mitochondrial Translocator Assembly And Maintenance Homolog; TIMP4: tissue inhibitor of metalloproteinase 4; trt: tertile.

## Sheet: S.9
Genome-wide interaction analysis of folate for colorectal cancer risk Emmanouil Bouras et al. Online Supplementary Material.
Table S9. GxFolate interactions by molecular subtypes of CRC.
	Cases vs. Controls				Molecular subtype	Non-mutated vs. Controls				Mutated vs. Controls				Mutated vs. Non-mutated (case-only)
	N (cases/controls)	Beta	SE	P-value		N (non-mutated/controls)	Beta	SE	P-value	N (mutated/controls)	Beta	SE	P-value	N (mutated/non-mutated)	Beta	SE	P-value
rs150924902, chr3:12041456, 3p25.2	4178/5342	0.42886	0.28559	0.133184	BRAF	3304/5342	0.241373	0.312807	0.44033	488/5342	1.30663	0.602087	0.0299944	488/3304	1.00326	0.644403	0.1195
		0.42886	0.28559	0.133184	KRAS	2417/5342	0.371896	0.328366	0.257397	1248/5342	0.431777	0.452527	0.340009	1248/2417	0.0201928	0.491802	0.967249
		0.42886	0.28559	0.133184	CIMP	2589/5342	0.241271	0.322128	0.453862	586/5342	0.879147	0.634703	0.166012	586/2589	0.600537	0.67565	0.374095
		0.42886	0.28559	0.133184	IHC/MSI combined	3264/5342	0.28819	0.312774	0.356841	637/5342	0.873895	0.545026	0.108846	637/3264	0.787337	0.598985	0.188694
rs1291413, chr6:23445253, 6p22.3	4178/5342	-0.157924	0.0615192	0.0102561	BRAF	3304/5342	-0.148488	0.0660573	0.0245843	488/5342	-0.25808	0.14078	0.066771	488/3304	-0.124032	0.145947	0.395412
	4178/5342	-0.157924	0.0615192	0.0102561	KRAS	2417/5342	-0.161015	0.0728517	0.0270929	1248/5342	-0.170599	0.0916376	0.062649	1248/2417	-0.0120963	0.101314	0.904963
	4178/5342	-0.157924	0.0615192	0.0102561	CIMP	2589/5342	-0.0734599	0.0707509	0.299135	586/5342	-0.328907	0.128664	0.0105783	586/2589	-0.267602	0.138191	0.0528112
	4178/5342	-0.157924	0.0615192	0.0102561	IHC/MSI combined	3264/5342	-0.149045	0.0660976	0.0241383	637/5342	-0.218377	0.125037	0.0807233	637/3264	-0.0814144	0.131565	0.536038
BRAF: B-Raf Proto-Oncogene, Serine/Threonine Kinase; CIMP: CpG island methylator phenotype; IHC: immunohistochemistry; KRAS: KRAS Proto-Oncogene, GTPase; MSI: microsatellite instability; SE:standard error

[truncated: 2 more sheets: S.10, S.11]
